# Supplementary material for: Alterations in brain structure and function in patients with osteonecrosis of the femoral head: a multimodal MRI study
Source: PeerJ. 2021 Aug 20;9:e11759. doi: 10.7717/peerj.11759 (PMC8381875; doi:10.7717/peerj.11759)
Supplement: Supplemental Information 1 [file peerj-09-11759-s001.csv]

Source Image	D:\articles\3¹É¹ÇÍ·»µËÀ_¸Å×·_alff_Reho\new_sta\spmT_malff_s_c.nii
Thresholding	t > 2.4208; p < 0.0100; df = 41; minimum extent = 100
Note	Table shows all local maxima separated by more than 20 mm. Regions were automatically labeled using the AAL2 atlas. x y and z =Montreal Neurological Institute (MNI) coordinates in the left-right anterior-posterior and inferior-superior dimensions respectively.
Contrast Name				MNI Coordinates
	Region Label	Extent	t-value	x	y	z
Positive	Frontal_Sup_Medial_R	267	4.8764	12	57	42
	Frontal_Sup_2_R	267	3.3092	24	54	21
	Frontal_Sup_2_L	238	4.4217	-21	45	24
	Frontal_Sup_2_L	238	3.3927	-21	36	42
	Frontal_Sup_2_L	238	2.9755	-21	54	3
	Supp_Motor_Area_R	244	3.5037	12	12	57
	Frontal_Mid_2_R	114	3.9675	36	33	33
	Frontal_Mid_2_R	114	2.8624	42	51	24
