# Supplementary material for: Alterations in brain structure and function in patients with osteonecrosis of the femoral head: a multimodal MRI study
Source: PeerJ. 2021 Aug 20;9:e11759. doi: 10.7717/peerj.11759 (PMC8381875; doi:10.7717/peerj.11759)
Supplement: Supplemental Information 2 [file peerj-09-11759-s002.csv]

Source Image	E:\osteonecrosis_of_the_femoral_head_alff_tbss\analysis_ReHo\Results\SKccReHo\new\spmT_skcc_s_c.nii
Thresholding	t > 2.4208; p < 0.0100; df = 41; minimum extent = 100
Note	Table shows all local maxima separated by more than 20 mm. Regions were automatically labeled using the AAL2 atlas. x y and z =Montreal Neurological Institute (MNI) coordinates in the left-right anterior-posterior and inferior-superior dimensions respectively.
Contrast Name				MNI Coordinates
	Region Label	Extent	t-value	x	y	z
Negative	Parietal_Sup_L	135	-4.0021	-24	-57	45
	Temporal_Inf_R	114	-3.9881	60	-48	-15
