# Supplementary material for: Alterations in brain structure and function in patients with osteonecrosis of the femoral head: a multimodal MRI study
Source: PeerJ. 2021 Aug 20;9:e11759. doi: 10.7717/peerj.11759 (PMC8381875; doi:10.7717/peerj.11759)
Supplement: Supplemental Information 3 [file peerj-09-11759-s003.xlsx]

## Sheet: sheet
	group	gender	age	edu	operation	hypertension	DM
csub001	0	1	27	17	0	0	0
csub002	0	2	70	9	0	0	1
csub003	0	1	66	12	0	0	0
csub004	0	1	28	17	0	0	0
csub005	0	2	73	9	1	1	0
csub006	0	1	29	17	0	0	0
csub007	0	1	28	16	0	0	0
csub008	0	1	28	16	1	0	0
csub009	0	1	67	13	0	0	1
csub010	0	1	63	11	0	0	0
csub011	0	2	59	10	0	0	0
csub012	0	2	27	12	0	0	0
csub013	0	1	45	12	1	0	0
csub014	0	1	27	15	0	0	0
csub015	0	2	71	9	0	0	0
csub016	0	2	66	12	0	1	0
csub017	0	1	26	12	0	0	0
csub018	0	2	53	9	0	0	0
csub019	0	1	65	6	1	0	0
csub020	0	2	27	12	0	0	0
sub001	1	1	65	12	1	0	0
sub002	1	1	65	14	0	0	1
sub003	1	1	60	9	0	1	0
sub004	1	2	52	12	0	0	1
sub005	1	1	65	9	1	0	0
sub006	1	1	39	16	0	0	0
sub007	1	2	39	12	0	0	0
sub008	1	1	46	16	0	0	0
sub009	1	2	57	9	0	0	0
sub010	1	2	62	12	0	0	1
sub011	1	2	64	9	1	0	0
sub012	1	1	30	16	0	0	0
sub013	1	2	70	9	0	0	0
sub014	1	1	57	12	0	0	0
sub015	1	2	64	14	1	0	0
sub016	1	1	60	9	0	0	0
sub017	1	2	37	16	1	0	0
sub018	1	2	78	12	0	1	0
sub019	1	1	66	12	0	0	0
sub020	1	1	65	16	0	0	0
sub021	1	1	40	16	0	0	0
sub022	1	1	29	16	0	0	0
sub023	1	1	69	9	0	0	0
