# Supplementary material for: Alterations in brain structure and function in patients with osteonecrosis of the femoral head: a multimodal MRI study
Source: PeerJ. 2021 Aug 20;9:e11759. doi: 10.7717/peerj.11759 (PMC8381875; doi:10.7717/peerj.11759)
Supplement: Supplemental Information 4 [file peerj-09-11759-s004.xlsx]

## Sheet: Sheet1
fa	HC	ONFH		ad	HC	ONFH		md	HC	ONFH
	0.560855	0.61171			1.278	1.269			0.757	0.695
	0.537443	0.550778			1.344	1.367			0.817	0.848
	0.467835	0.676492			1.346	1.378			0.896	0.709
	0.62194	0.562475			1.323	1.376			0.718	0.823
	0.623096	0.650663			1.306	1.257			0.705	0.662
	0.582379	0.535745			1.287	1.375			0.738	0.814
	0.610778	0.590877			1.324	1.293			0.73	0.744
	0.542329	0.576495			1.432	1.257			0.886	0.719
	0.5876	0.634616			1.31	1.35			0.72	0.732
	0.647199	0.487328			1.344	1.398			0.712	0.892
	0.596418	0.605192			1.257	1.337			0.7	0.748
	0.664545	0.590332			1.321	1.3			0.682	0.741
	0.588914	0.682782			1.292	1.319			0.732	0.671
	0.612667	0.553546			1.302	1.317			0.719	0.775
	0.544242	0.607688			1.443	1.327			0.886	0.734
	0.599531	0.629417			1.2	1.348			0.668	0.727
	0.505077	0.500646			1.275	1.47			0.784	0.94
	0.619184	0.595801			1.319	1.237			0.729	0.694
		0.575995				1.337				0.765
		0.600515				1.321				0.738
